# Supplementary material for: Quercetin 3-O-Glucuronide from Aglianico Vine Leaves: A Selective Sustainable Recovery and Accumulation Monitoring
Source: Foods. 2023 Jul 9;12(14):2646. doi: 10.3390/foods12142646 (PMC10378925; doi:10.3390/foods12142646)
Supplement: Supplementary file 1 [file foods-12-02646-s001.zip]

Archive with 1 entries (1 files):
- foods-2488208-supplementary.pdf
